# Supplementary material for: GB20-5A8-31, an anti-TL1A antibody for treating inflammatory bowel disease
Source: Front Immunol. 2026 Feb 3;17:1682346. doi: 10.3389/fimmu.2026.1682346 (PMC12911411; doi:10.3389/fimmu.2026.1682346)
Supplement: Supplementary file 3 [file Table1.xlsx]

## Sheet: Sheet1
Supplemertary Table 1
Supplemertary Table1: Intact molecular weight of GB20-5A8-31
Sample	Disulfide Bonds	Modifications	Glycosylation	Calc. Avg. Mass(Da)	Avg. Mass	Delta [ppm]	Volume [%]
					(Da)
GB20-5A8-31	16*S-S	/	2*G0F-GlcNAc	147355	147353	-15.65	1.03
	16*S-S	/	G0F + G0F-GlcNAc	147559	147561	13.72	3.6
	16*S-S	/	G0F-GlcNAc + G1F	147721	147718	-16.19	0.22
	16*S-S	/	2*G0F	147762	147764	13.07	38.1
