# Supplementary material for: GB20-5A8-31, an anti-TL1A antibody for treating inflammatory bowel disease
Source: Front Immunol. 2026 Feb 3;17:1682346. doi: 10.3389/fimmu.2026.1682346 (PMC12911411; doi:10.3389/fimmu.2026.1682346)
Supplement: Supplementary file 4 [file Table2.xlsx]

## Sheet: Sheet1
Supplemertary Table 2
Supplemertary Table2: Reduced molecular weight of GB20-5A8-31
Sample	Protein Name	Modifications	Glycosylation	Unpaired Cys	Calc. Avg. Mass(Da)	Avg. Mass (Da)	Delta [ppm]
GB20-5A8-31	L1	/	/	5	23281.6	23281.2	-18.59
	H3	/	G0F	11	50615.4	50615	-8.03
	H3	/	G1F	11	50777.5	50777.7	2.58
