# Supplementary material for: GB20-5A8-31, an anti-TL1A antibody for treating inflammatory bowel disease
Source: Front Immunol. 2026 Feb 3;17:1682346. doi: 10.3389/fimmu.2026.1682346 (PMC12911411; doi:10.3389/fimmu.2026.1682346)
Supplement: Supplementary file 5 [file Table3.xlsx]

## Sheet: Sheet1
Supplemertary Table 3
Supplemertary Table3: The melting temperature analysis of GB20-5A8-31 with Differential scanning fluorimetry
Sample	Ton set (℃)	Tm1 (℃)	Tm2 (℃)	Tm3 (℃)
GB20-5A8-31	54.6	65.4	70.8	81
